# Supplementary material for: Transcutaneous carbon dioxide suppresses skeletal muscle atrophy in a mouse model of oral squamous cell carcinoma
Source: PLoS One. 2024 Apr 17;19(4):e0302194. doi: 10.1371/journal.pone.0302194 (PMC11023300; doi:10.1371/journal.pone.0302194)
Supplement: S1 Data — (XLSX) [file pone.0302194.s001.xlsx]

## Sheet: Fig 2
Minimal dataset for relative fat-free body mass (Minimal data for Fig 2)
control
	day0	day7	day14	day21	day28							Mann–Whitney U
control-1	1	1.08916	1.32716	1.214	0.94319							P value
control-2	1	0.975074	1.14188	0.782609	1.03176			day7	control	vs	CO2	0.62
control-3	1	1.06053	0.984062	0.852373	0.825324			day14	control	vs	CO2	0.318
control-4	1	0.766909	0.917503	0.881067	0.944573			day21	control	vs	CO2	0.073
control-5	1	0.760265	0.850909	0.992926	0.964366			day28	control	vs	CO2	0.017
control-6	1	0.991611	0.74777	0.825983	0.791868
control-7	1	0.929898	0.901875	1.0207	1.04651
Average	1	0.939064	0.981594	0.938523	0.93537
Standard deviation	0	0.131041	0.194649	0.149053	0.0960316
CO2
	day0	day7	day14	day21	day28
CO2-1	1	1.01182	0.891836	1.11369	0.99951
CO2-2	1	0.948359	1.22824	1.0816	1.31081
CO2-3	1	1.23208	1.1362	1.28932	1.32568
CO2-4	1	0.854141	1.14804	1.20749	1.05766
CO2-5	1	1.00464	1.18227	1.14748	1.05547
CO2-6	1	0.938072	0.915057	0.905354	1.01228
CO2-7	1	0.980217	1.01018	0.987277	0.978258
Average	1	0.995619	1.07312	1.1046	1.10567
Standard deviation	0	0.116946	0.133777	0.1295	0.148063

## Sheet: Fig 3
Minimal dataset for tumor volume (Minimal data for Fig 3)
control
	day0	day7	day14	day21	day28							Mann–Whitney U
control-1		7	22.5	180	352							P value
control-2		9.375	220.5	208.25	352			day7	control	vs	CO2	0.247
control-3		6	15.75	661.5	716.625			day14	control	vs	CO2	0.654
control-4		4	40	100	320			day21	control	vs	CO2	0.62
control-5		22.5	166.375	567	859.625			day28	control	vs	CO2	0.749
control-6		1	45.5625	269.5	1296
control-7		6	304	907.5	1080
Average		7.98214	116.384	413.393	710.893
Standard deviation		6.90578	114.259	301.322	389.69
CO2
	day0	day7	day14	day21	day28
CO2-1		5	18	281.25	606.375
CO2-2		32	147.875	586.625	902.5
CO2-3		24.5	126	304	750
CO2-4		13.5	171	232.75	318.5
CO2-5		32	126	320	397.375
CO2-6		6	245	397.375	1372
CO2-7		4	62.5	606.375	1029
Average		16.7143	128.054	389.768	767.964
Standard deviation		12.5958	73.4067	149.657	368.982

## Sheet: Fig 4
Minimal dataset for qRT-PCR analysis (Minimal data for Fig 4)
MAFbx
control
	day28						Mann–Whitney U
control-1	0.834274		day28				P value
control-2	1.5754		MAFbx	control	vs	CO2	0.038
control-3	0.320019		MuRF-1	control	vs	CO2	0.004
control-4	1		UCP2	control	vs	CO2	0.038
control-5	0.910709		UCP3	control	vs	CO2	0.038
control-6	0.559711
control-7	2.48495
Average	1.09787
Standard deviation	0.725808
CO2
	day28
CO2-1	0.346214
CO2-2	0.447199
CO2-3	0.636696
CO2-4	0.316304
CO2-5	0.437155
CO2-6	0.57223
CO2-7	0.379387
Average	0.447883
Standard deviation	0.118018
MuRF-1
control
	day28
control-1	2.21715
control-2	2.01153
control-3	1.58951
control-4	1
control-5	0.906982
control-6	0.66705
control-7	0.609055
Average	1.2859
Standard deviation	0.652221
CO2
	day28
CO2-1	0.79232
CO2-2	0.66318
CO2-3	0.595813
CO2-4	0.380246
CO2-5	0.258287
CO2-6	0.154335
CO2-7	0.0893561
Average	0.419077
Standard deviation	0.26966
UCP2
control
	day28
control-1	2.4986
control-2	1.92394
control-3	0.956466
control-4	1
control-5	0.190086
control-6	0.51466
control-7	0.30123
Average	1.055
Standard deviation	0.862165
CO2
	day28
CO2-1	0.574668
CO2-2	0.190896
CO2-3	0.260088
CO2-4	0.0980682
CO2-5	0.0932848
CO2-6	0.290012
CO2-7	0.456
Average	0.280431
Standard deviation	0.179908
UCP3
control
	day28
control-1	0.916563
control-2	0.902933
control-3	0.817058
control-4	1
control-5	0.581431
control-6	0.691069
control-7	0.721058
Average	0.804302
Standard deviation	0.147317
CO2
	day28
CO2-1	0.596246
CO2-2	0.459106
CO2-3	0.936928
CO2-4	0.429871
CO2-5	0.373122
CO2-6	0.534358
CO2-7	0.628829
Average	0.565494
Standard deviation	0.187354

## Sheet: Fig 6
Minimal dataset for immunohistochemical stained ratio (Minimal data for Fig 6)
MAFbx							Mann–Whitney U
control							P value
	Average		MAFbx	control	vs	CO2	0.001
control-1	0.964835		MuRF-1	control	vs	CO2	0.002
control-2	0.97558		UCP2	control	vs	CO2	0.001
control-3	0.862963		UCP3	control	vs	CO2	0.001
control-4	0.980769
control-5	0.96229
control-6	0.949408
control-7	0.979167
CO2
	Average
CO2-1	0.193627
CO2-2	0.193779
CO2-3	0.183865
CO2-4	0.175758
CO2-5	0.181716
CO2-6	0.0915025
CO2-7	0.153836
MuRF-1
control
	Average
control-1	1
control-2	1
control-3	0.961716
control-4	1
control-5	1
control-6	0.940358
control-7	0.985507
CO2
	Average
CO2-1	0.36925
CO2-2	0.352164
CO2-3	0.275873
CO2-4	0.233849
CO2-5	0.225093
CO2-6	0.189594
CO2-7	0.208163
UCP2
control
	Average
control-1	0.958193
control-2	0.852131
control-3	0.95873
control-4	0.966667
control-5	0.893776
control-6	0.946465
control-7	0.926338
CO2
	Average
CO2-1	0.129276
CO2-2	0.10768
CO2-3	0.241022
CO2-4	0.138361
CO2-5	0.382238
CO2-6	0.294802
CO2-7	0.0877036
UCP3
control
	Average
control-1	0.988095
control-2	0.942377
control-3	0.929158
control-4	0.810555
control-5	0.94367
control-6	0.962688
control-7	0.817758
CO2
	Average
CO2-1	0.111594
CO2-2	0.0778664
CO2-3	0.230417
CO2-4	0.112789
CO2-5	0.234652
CO2-6	0.207891
CO2-7	0.149242

## Sheet: Fig 8
Minimal dataset for relative cross-sectional area of the muscle (Minimal data for Fig 8)
control
	day28					Mann–Whitney U
control-1	949.2		day28			P value
control-2	759.756		control	vs	CO2	0.001
control-3	1077.76
control-4	785.673
control-5	963.579
control-6	824.833
control-7	1172
Average	933.257
Standard deviation	154.213
CO2
	day28
CO2-1	1770.31
CO2-2	1486.21
CO2-3	1987.7
CO2-4	1418.2
CO2-5	1534.58
CO2-6	1611.16
CO2-7	1629.48
Average	1633.95
Standard deviation	192.58
